# Supplementary material for: A linear programming-based strategy to save pipette tips in automated DNA assembly
Source: Synth Biol (Oxf). 2022 Apr 11;7(1):ysac004. doi: 10.1093/synbio/ysac004 (PMC9074407; doi:10.1093/synbio/ysac004)
Supplement: ysac004_Supp [file ysac004_supp.zip]

Archive with 4 entries (4 files):
- Random_Input_Testing_Results.xlsx
- Random_Input_Testing_Results-Indivividual_Runs.xlsx
- Start-Stop_Assembly_Random_Inputs.csv
- Supplementary Text.pdf
