# Supplementary material for: A linear programming-based strategy to save pipette tips in automated DNA assembly
Source: Synth Biol (Oxf). 2022 Apr 11;7(1):ysac004. doi: 10.1093/synbio/ysac004 (PMC9074407; doi:10.1093/synbio/ysac004)
Supplement: ysac004_Supp [file ysac004_supp.zip › Random_Input_Testing_Results.xlsx]

## Sheet: Tips consumed - Means of 50
Number of Pipette Tips used	2	3	4	5	6	7	8	9	10	11	12	13	14	15	16	17	18	19	20	21	22	23	24	25	26	27	28	29	30	31	32	33	34	35	36	37	38	39	40	41	42	43	44	45	46	47	48	49	50
Part order as read	7.14	10	12.44	14.24	16.98	19.24	20.64	23.44	25.68	27.3	29.5	31.8	33.56	35.68	37.78	39.28	41.42	43.76	44.68	47.22	48.84	51.1	51.82	53.92	56.52	56.98	59.16	61.16	62.52	63.72	65	67.9	68.44	70.34	72.08	73.8	74.3	77.42	77.9	80.06	81.7	82.22	83.14	86.48	87.1	89.22	89.74	91.18	93
Part order randomly permuted	7.54	11.02	14.08	17	20.04	22.5	24.64	26.8	29.14	31.18	33.52	36.1	37.5	40.26	42.44	44.78	45.84	48.54	49.88	52.3	53.82	55.7	57.08	58.18	61.34	62.98	64.54	66.72	68.12	70.68	71.42	73.18	74.06	76.34	78.26	79.88	81.16	84.38	83.92	87.02	88.38	89.26	90.38	94.28	94.66	97.14	96.92	97.76	100.7
[truncated: 46 more columns]

## Sheet: Tips consumed - Medians of 50
Number of Pipette Tips used	2	3	4	5	6	7	8	9	10	11	12	13	14	15	16	17	18	19	20	21	22	23	24	25	26	27	28	29	30	31	32	33	34	35	36	37	38	39	40	41	42	43	44	45	46	47	48	49	50
Part order as read	7	10	12.5	15	17	19	21	24	26	27	29.5	32	34	36	38	39	42	44	45	48	49	51	51	54	57	57	59	61.5	62	63	65	68	68	70.5	72	73.5	74	77	78	80	81	82	83.5	87	87	89	90	91	93
Part order randomly permuted	8	11	14	17	20	23	25	27	29	32	34	36.5	37	40	42.5	45	46	49	50	53	54	55.5	57	58.5	62	63	64.5	66	68.5	70.5	71	73	74	76	78.5	79	81.5	85	83	86	88.5	89	90.5	94	95	96.5	97.5	98	101
[truncated: 46 more columns]

## Sheet: Tips consumed - St Devs of 50
Number of Pipette Tips used	2	3	4	5	6	7	8	9	10	11	12	13	14	15	16	17	18	19	20	21	22	23	24	25	26	27	28	29	30	31	32	33	34	35	36	37	38	39	40	41	42	43	44	45	46	47	48	49	50
Part order as read	0.833238	1.08797	1.1808	1.70904	1.49134	1.54603	1.95626	1.56701	2.22637	2.35822	2.53345	2.09956	2.41728	2.17068	2.225	2.32151	2.4419	2.75947	3.10654	3.15122	2.85257	2.83743	2.94639	2.98185	2.85171	3.43743	3.21578	3.36464	3.20866	3.91773	3.92792	3.67701	3.48852	3.84713	3.56766	3.76883	4.85399	3.41121	3.99106	3.14552	3.45968	4.04712	4.20403	3.94472	4.01655	3.80274	4.45755	3.99331	4.15515
Part order randomly permuted	0.734291	0.868731	1.02698	1.70234	1.84014	1.79853	1.82678	1.95876	2.56356	2.56101	2.7645	2.85178	2.83743	3.02243	2.68906	3.07916	3.23476	2.82272	3.36634	3.93959	3.42076	2.78663	4.22258	3.50911	3.52605	4.245	4.94133	4.26203	4.07902	3.67251	4.24307	3.82628	3.88303	4.51126	4.83951	4.80493	5.90869	4.88601	5.09838	5.46787	4.91931	5.59449	5.2251	5.97628	4.94298	6.40475	6.12069	5.68047	5.86324
[truncated: 46 more columns]

## Sheet: % tips saved - Means of 50
% of Pipette Tips saved	2	3	4	5	6	7	8	9	10	11	12	13	14	15	16	17	18	19	20	21	22	23	24	25	26	27	28	29	30	31	32	33	34	35	36	37	38	39	40	41	42	43	44	45	46	47	48	49	50
Part order as read	10.75	16.6667	22.25	28.8	29.25	31.2857	35.5	34.8889	35.8	37.9545	38.5417	38.8462	40.0714	40.5333	40.9688	42.2353	42.4722	42.4211	44.15	43.7857	44.5	44.4565	46.0208	46.08	45.6538	47.2407	47.1786	47.2759	47.9	48.6129	49.2188	48.5606	49.6765	49.7571	49.9444	50.1351	51.1184	50.3718	51.3125	51.1829	51.369	52.1977	52.7614	51.9556	52.663	52.5426	53.2604	53.4796	53.5
Part order randomly permuted	5.75	8.16667	12	15	16.5	19.6429	23	25.5556	27.15	29.1364	30.1667	30.5769	33.0357	32.9	33.6875	34.1471	36.3333	36.1316	37.65	37.7381	38.8409	39.4565	40.5417	41.82	41.0192	41.6852	42.375	42.4828	43.2333	43	44.2031	44.5606	45.5441	45.4714	45.6528	46.027	46.6053	45.9103	47.55	46.939	47.3929	48.1047	48.6477	47.6222	48.5543	48.3298	49.5208	50.1224	49.65
[truncated: 46 more columns]

## Sheet: % tips saved - Medians of 50
% of Pipette Tips saved	2	3	4	5	6	7	8	9	10	11	12	13	14	15	16	17	18	19	20	21	22	23	24	25	26	27	28	29	30	31	32	33	34	35	36	37	38	39	40	41	42	43	44	45	46	47	48	49	50
Part order as read	12.5	16.6667	21.875	25	29.1667	32.1429	34.375	33.3333	35	38.6364	38.5417	38.4615	39.2857	40	40.625	42.6471	41.6667	42.1053	43.75	42.8571	44.3182	44.5652	46.875	46	45.1923	47.2222	47.3214	46.9828	48.3333	49.1935	49.2188	48.4848	50	49.6429	50	50.3378	51.3158	50.641	51.25	51.2195	51.7857	52.3256	52.5568	51.6667	52.7174	52.6596	53.125	53.5714	53.5
Part order randomly permuted	0	8.33333	12.5	15	16.6667	17.8571	21.875	25	27.5	27.2727	29.1667	29.8077	33.9286	33.3333	33.5938	33.8235	36.1111	35.5263	37.5	36.9048	38.6364	39.6739	40.625	41.5	40.3846	41.6667	42.4107	43.1034	42.9167	43.1452	44.5312	44.697	45.5882	45.7143	45.4861	46.6216	46.3816	45.5128	48.125	47.561	47.3214	48.2558	48.5795	47.7778	48.3696	48.6702	49.2188	50	49.5
[truncated: 46 more columns]

## Sheet: % tips saved - St Devs of 50
% of Pipette Tips saved	2	3	4	5	6	7	8	9	10	11	12	13	14	15	16	17	18	19	20	21	22	23	24	25	26	27	28	29	30	31	32	33	34	35	36	37	38	39	40	41	42	43	44	45	46	47	48	49	50
Part order as read	10.4155	9.0664	7.37999	8.5452	6.2139	5.52153	6.1133	4.3528	5.56593	5.3596	5.27802	4.03762	4.31658	3.61779	3.47656	3.41398	3.39152	3.63089	3.88318	3.75146	3.24155	3.08417	3.06916	2.98185	2.74203	3.1828	2.87123	2.90055	2.67388	3.15946	3.06869	2.78561	2.56509	2.74795	2.47754	2.54651	3.19341	2.18667	2.49441	1.918	2.05933	2.35298	2.38865	2.19151	2.18291	2.02273	2.32164	2.0374	2.07758
Part order randomly permuted	9.17864	7.23943	6.41864	8.5117	7.66726	6.42331	5.7087	5.441	6.4089	5.82048	5.75937	5.48419	5.06684	5.03739	4.20165	4.52818	4.49272	3.71411	4.20792	4.68999	3.88723	3.02895	4.39852	3.50911	3.39044	3.93055	4.4119	3.67416	3.39918	2.9617	3.3149	2.8987	2.85517	3.22233	3.36077	3.24657	3.8873	3.13206	3.18649	3.33406	2.92816	3.25261	2.9688	3.32016	2.6864	3.40678	3.18786	2.8982	2.93162
[truncated: 46 more columns]
