# Supplementary material for: A linear programming-based strategy to save pipette tips in automated DNA assembly
Source: Synth Biol (Oxf). 2022 Apr 11;7(1):ysac004. doi: 10.1093/synbio/ysac004 (PMC9074407; doi:10.1093/synbio/ysac004)
Supplement: ysac004_Supp [file ysac004_supp.zip › Random_Input_Testing_Results-Indivividual_Runs.xlsx]

## Sheet: Case for 2 wells
	input 0	input 1	input 2	input 3	input 4	input 5	input 6	input 7	input 8	input 9	input 10	input 11	input 12	input 13	input 14	input 15	input 16	input 17	input 18	input 19	input 20	input 21	input 22	input 23	input 24	input 25	input 26	input 27	input 28	input 29	input 30	input 31	input 32	input 33	input 34	input 35	input 36	input 37	input 38	input 39	input 40	input 41	input 42	input 43	input 44	input 45	input 46	input 47	input 48
LP	7	7	5	7	7	6	8	7	6	7	7	8	7	8	6	7	8	7	5	8	7	8	7	8	7	8	6	8	8	8	7	8	8	7	7	7	8	8	8	8	8	8	7	6	7	6	7	6	6
LP+random	8	8	6	8	7	7	8	7	6	7	7	8	8	8	8	7	8	7	5	8	8	8	8	8	7	8	7	8	8	8	8	8	8	7	7	8	8	8	8	8	8	8	8	8	8	8	7	6	6
[truncated: 1 more columns]

## Sheet: Case for 3 wells
	input 0	input 1	input 2	input 3	input 4	input 5	input 6	input 7	input 8	input 9	input 10	input 11	input 12	input 13	input 14	input 15	input 16	input 17	input 18	input 19	input 20	input 21	input 22	input 23	input 24	input 25	input 26	input 27	input 28	input 29	input 30	input 31	input 32	input 33	input 34	input 35	input 36	input 37	input 38	input 39	input 40	input 41	input 42	input 43	input 44	input 45	input 46	input 47	input 48
LP	9	11	10	11	10	7	8	10	10	11	11	10	11	11	10	10	11	9	9	10	9	8	11	10	9	11	11	10	11	12	10	10	10	10	11	8	9	10	9	11	12	12	10	9	9	9	11	9	10
LP+random	11	12	11	12	11	10	9	10	12	12	12	12	11	11	11	11	12	9	10	12	10	11	12	10	11	12	11	11	12	12	12	11	10	10	11	9	11	11	11	12	12	12	10	11	11	11	11	10	11
[truncated: 1 more columns]

## Sheet: Case for 4 wells
	input 0	input 1	input 2	input 3	input 4	input 5	input 6	input 7	input 8	input 9	input 10	input 11	input 12	input 13	input 14	input 15	input 16	input 17	input 18	input 19	input 20	input 21	input 22	input 23	input 24	input 25	input 26	input 27	input 28	input 29	input 30	input 31	input 32	input 33	input 34	input 35	input 36	input 37	input 38	input 39	input 40	input 41	input 42	input 43	input 44	input 45	input 46	input 47	input 48
LP	11	12	13	14	13	12	10	13	12	12	13	12	12	14	11	11	15	12	12	12	11	11	14	13	13	14	12	12	12	14	13	14	13	11	13	12	9	14	13	13	13	13	11	12	13	13	12	13	14
LP+random	12	15	13	15	15	13	13	14	15	14	15	13	14	14	14	12	16	14	13	13	14	12	14	14	15	15	14	13	14	15	13	15	15	14	15	13	13	16	14	14	16	13	13	15	15	15	15	15	14
[truncated: 1 more columns]

## Sheet: Case for 5 wells
	input 0	input 1	input 2	input 3	input 4	input 5	input 6	input 7	input 8	input 9	input 10	input 11	input 12	input 13	input 14	input 15	input 16	input 17	input 18	input 19	input 20	input 21	input 22	input 23	input 24	input 25	input 26	input 27	input 28	input 29	input 30	input 31	input 32	input 33	input 34	input 35	input 36	input 37	input 38	input 39	input 40	input 41	input 42	input 43	input 44	input 45	input 46	input 47	input 48
LP	13	16	14	16	16	13	13	13	17	15	14	16	15	12	17	16	15	15	15	13	12	13	14	15	13	16	13	15	15	15	15	15	14	15	13	8	14	13	16	14	10	13	15	16	13	16	13	16	15
LP+random	17	19	15	17	17	17	16	18	19	17	17	17	18	18	18	17	17	18	17	17	17	17	17	18	14	15	13	15	19	18	18	18	18	17	16	12	16	15	20	16	13	15	18	20	18	19	19	17	18
[truncated: 1 more columns]

## Sheet: Case for 6 wells
	input 0	input 1	input 2	input 3	input 4	input 5	input 6	input 7	input 8	input 9	input 10	input 11	input 12	input 13	input 14	input 15	input 16	input 17	input 18	input 19	input 20	input 21	input 22	input 23	input 24	input 25	input 26	input 27	input 28	input 29	input 30	input 31	input 32	input 33	input 34	input 35	input 36	input 37	input 38	input 39	input 40	input 41	input 42	input 43	input 44	input 45	input 46	input 47	input 48
LP	16	18	15	19	17	16	20	19	19	19	17	17	19	16	16	16	17	15	18	16	17	17	17	18	16	18	17	16	18	16	18	17	18	14	15	19	17	17	16	15	18	18	16	17	15	14	15	19	16
LP+random	22	19	21	21	16	19	21	19	21	20	22	19	20	20	17	20	22	19	21	20	17	22	20	20	19	20	20	23	23	21	22	21	22	14	20	18	21	20	21	17	23	21	18	21	18	22	19	19	20
[truncated: 1 more columns]

## Sheet: Case for 7 wells
	input 0	input 1	input 2	input 3	input 4	input 5	input 6	input 7	input 8	input 9	input 10	input 11	input 12	input 13	input 14	input 15	input 16	input 17	input 18	input 19	input 20	input 21	input 22	input 23	input 24	input 25	input 26	input 27	input 28	input 29	input 30	input 31	input 32	input 33	input 34	input 35	input 36	input 37	input 38	input 39	input 40	input 41	input 42	input 43	input 44	input 45	input 46	input 47	input 48
LP	20	18	20	20	14	22	18	19	21	17	21	21	19	18	19	21	19	21	19	18	19	17	19	21	18	18	21	20	18	19	16	19	20	18	21	19	18	21	20	21	21	19	19	20	21	19	19	19	17
LP+random	23	22	22	23	18	23	24	24	25	22	21	19	21	24	22	24	23	21	21	18	25	21	26	23	22	23	21	24	24	24	19	23	23	19	24	23	21	23	23	24	24	22	23	24	25	21	22	23	22
[truncated: 1 more columns]

## Sheet: Case for 8 wells
	input 0	input 1	input 2	input 3	input 4	input 5	input 6	input 7	input 8	input 9	input 10	input 11	input 12	input 13	input 14	input 15	input 16	input 17	input 18	input 19	input 20	input 21	input 22	input 23	input 24	input 25	input 26	input 27	input 28	input 29	input 30	input 31	input 32	input 33	input 34	input 35	input 36	input 37	input 38	input 39	input 40	input 41	input 42	input 43	input 44	input 45	input 46	input 47	input 48
LP	19	19	24	22	19	20	23	22	19	21	22	21	22	19	20	17	22	23	21	18	24	21	21	17	22	19	24	17	19	21	21	17	20	20	19	21	23	21	23	20	21	21	19	23	21	22	23	18	23
LP+random	25	23	23	23	25	25	23	25	24	26	20	22	26	25	26	24	26	26	24	21	28	28	27	23	27	24	26	25	23	23	24	20	25	24	27	24	25	27	27	25	26	25	25	25	23	24	26	23	27
[truncated: 1 more columns]

## Sheet: Case for 9 wells
	input 0	input 1	input 2	input 3	input 4	input 5	input 6	input 7	input 8	input 9	input 10	input 11	input 12	input 13	input 14	input 15	input 16	input 17	input 18	input 19	input 20	input 21	input 22	input 23	input 24	input 25	input 26	input 27	input 28	input 29	input 30	input 31	input 32	input 33	input 34	input 35	input 36	input 37	input 38	input 39	input 40	input 41	input 42	input 43	input 44	input 45	input 46	input 47	input 48
LP	21	26	22	24	25	21	24	23	23	22	25	25	22	22	24	25	23	25	21	22	22	27	24	24	24	25	22	26	24	23	23	24	22	24	22	24	21	25	24	21	26	23	25	20	23	25	24	23	24
LP+random	26	28	28	29	29	24	23	28	25	28	30	27	24	26	24	29	28	27	26	26	24	28	26	31	30	27	30	28	26	25	27	28	27	28	24	28	24	28	25	25	29	23	28	27	26	25	26	27	29
[truncated: 1 more columns]

## Sheet: Case for 10 wells
	input 0	input 1	input 2	input 3	input 4	input 5	input 6	input 7	input 8	input 9	input 10	input 11	input 12	input 13	input 14	input 15	input 16	input 17	input 18	input 19	input 20	input 21	input 22	input 23	input 24	input 25	input 26	input 27	input 28	input 29	input 30	input 31	input 32	input 33	input 34	input 35	input 36	input 37	input 38	input 39	input 40	input 41	input 42	input 43	input 44	input 45	input 46	input 47	input 48
LP	28	26	23	28	25	26	29	27	26	25	24	23	23	25	23	25	25	28	27	25	21	26	27	28	25	29	29	26	28	22	24	28	26	22	22	24	29	28	24	26	26	27	27	24	28	26	24	29	21
LP+random	30	30	25	32	24	30	30	27	32	32	32	25	28	33	27	31	28	29	30	27	24	31	26	31	30	31	32	29	31	29	26	28	29	28	27	29	32	33	24	32	27	28	31	29	29	30	28	35	26
[truncated: 1 more columns]

## Sheet: Case for 11 wells
	input 0	input 1	input 2	input 3	input 4	input 5	input 6	input 7	input 8	input 9	input 10	input 11	input 12	input 13	input 14	input 15	input 16	input 17	input 18	input 19	input 20	input 21	input 22	input 23	input 24	input 25	input 26	input 27	input 28	input 29	input 30	input 31	input 32	input 33	input 34	input 35	input 36	input 37	input 38	input 39	input 40	input 41	input 42	input 43	input 44	input 45	input 46	input 47	input 48
LP	26	28	30	23	30	26	26	22	29	24	26	27	27	26	22	29	28	30	25	30	26	24	29	29	29	28	27	28	28	27	26	26	29	27	32	25	27	27	29	27	32	28	28	31	25	27	29	23	27
LP+random	29	35	35	25	32	32	28	29	32	26	32	27	34	29	27	35	32	29	32	33	32	29	34	31	32	31	32	32	30	31	30	33	34	28	34	30	35	29	32	32	32	28	31	34	29	33	31	28	36
[truncated: 1 more columns]

[truncated: 85 more sheets: Case for 12 wells, Case for 13 wells, Case for 14 wells, Case for 15 wells, Case for 16 wells, Case for 17 wells, Case for 18 wells, Case for 19 wells, Case for 20 wells, Case for 21 wells, Case for 22 wells, Case for 23 wells, Case for 24 wells, Case for 25 wells, Case for 26 wells, Case for 27 wells, Case for 28 wells, Case for 29 wells, Case for 30 wells, Case for 31 wells …]
