# Supplementary material for: A linear programming-based strategy to save pipette tips in automated DNA assembly
Source: Synth Biol (Oxf). 2022 Apr 11;7(1):ysac004. doi: 10.1093/synbio/ysac004 (PMC9074407; doi:10.1093/synbio/ysac004)
Supplement: ysac004_Supp [file ysac004_supp.zip › Start-Stop_Assembly_Random_Inputs.csv]

2 constructs:
0,0	1,4	2,0	3,3
0,5	1,3	2,1	3,3
end of input
0,5	1,3	2,2	3,1
0,0	1,5	2,2	3,3
end of input
0,4	1,2	2,2	3,1
0,4	1,2	2,2	3,0
end of input
0,4	1,1	2,0	3,3
0,3	1,2	2,0	3,1
end of input
0,0	1,2	2,0	3,1
0,2	1,4	2,1	3,1
end of input
0,0	1,1	2,1	3,0
0,0	1,3	2,2	3,0
end of input
0,4	1,0	2,1	3,3
0,5	1,1	2,0	3,1
end of input
0,3	1,0	2,0	3,3
0,1	1,3	2,0	3,0
end of input
0,1	1,4	2,0	3,3
0,3	1,4	2,2	3,3
end of input
0,2	1,2	2,0	3,1
0,4	1,3	2,0	3,2
end of input
0,4	1,2	2,0	3,2
0,1	1,1	2,0	3,0
end of input
0,0	1,2	2,0	3,3
0,1	1,4	2,2	3,2
end of input
0,4	1,1	2,2	3,1
0,0	1,2	2,2	3,3
end of input
0,0	1,4	2,2	3,1
0,4	1,5	2,0	3,3
end of input
0,1	1,4	2,2	3,0
0,1	1,3	2,2	3,3
end of input
0,2	1,0	2,0	3,0
0,0	1,5	2,0	3,3
end of input
0,3	1,3	2,1	3,1
0,5	1,5	2,2	3,2
end of input
0,3	1,4	2,2	3,2
0,1	1,0	2,2	3,1
end of input
0,3	1,0	2,0	3,0
0,4	1,0	2,0	3,0
end of input
0,4	1,3	2,2	3,0
0,1	1,0	2,1	3,2
end of input
0,1	1,3	2,2	3,0
0,1	1,5	2,0	3,1
end of input
0,5	1,5	2,1	3,2
0,0	1,0	2,2	3,1
end of input
0,4	1,2	2,1	3,0
0,1	1,3	2,2	3,0
end of input
0,0	1,5	2,2	3,2
0,1	1,2	2,0	3,3
end of input
0,1	1,2	2,0	3,0
0,5	1,2	2,2	3,1
end of input
0,2	1,2	2,2	3,3
0,4	1,3	2,1	3,0
end of input
0,5	1,1	2,0	3,0
0,5	1,2	2,2	3,0
end of input
0,3	1,4	2,2	3,0
0,1	1,5	2,0	3,2
end of input
0,0	1,0	2,2	3,0
0,3	1,4	2,1	3,3
end of input
0,1	1,4	2,0	3,3
0,0	1,1	2,1	3,0
end of input
0,5	1,1	2,2	3,3
0,4	1,0	2,0	3,3
end of input
0,2	1,3	2,0	3,0
0,0	1,5	2,2	3,1
end of input
0,2	1,3	2,0	3,2
0,1	1,2	2,2	3,0
end of input
0,2	1,1	2,1	3,0
0,4	1,0	2,1	3,1
end of input
0,5	1,3	2,0	3,3
0,3	1,1	2,0	3,0
end of input
0,5	1,2	2,1	3,0
0,2	1,2	2,2	3,2
end of input
0,0	1,3	2,2	3,0
0,3	1,2	2,1	3,1
end of input
0,1	1,0	2,1	3,1
0,0	1,5	2,0	3,3
end of input
0,5	1,1	2,0	3,2
0,1	1,4	2,1	3,0
end of input
0,0	1,4	2,1	3,3
0,3	1,0	2,0	3,2
end of input
0,4	1,0	2,1	3,1
0,2	1,2	2,0	3,2
end of input
0,4	1,4	2,1	3,1
0,2	1,2	2,2	3,3
end of input
0,0	1,3	2,1	3,0
0,2	1,5	2,2	3,0
end of input
0,0	1,2	2,0	3,2
0,1	1,1	2,0	3,2
end of input
0,3	1,1	2,0	3,3
0,1	1,1	2,2	3,1
end of input
0,1	1,2	2,2	3,0
0,1	1,5	2,0	3,0
end of input
0,2	1,3	2,2	3,3
0,4	1,0	2,2	3,1
end of input
0,0	1,4	2,2	3,3
0,0	1,4	2,1	3,2
end of input
0,4	1,3	2,1	3,1
0,0	1,3	2,0	3,1
end of input
0,4	1,5	2,0	3,1
0,5	1,3	2,0	3,2
end of input
3 constructs:
0,0	1,0	2,2	3,1
0,3	1,5	2,2	3,0
0,0	1,2	2,2	3,3
end of input
0,0	1,3	2,2	3,3
0,5	1,3	2,1	3,2
0,2	1,2	2,0	3,1
end of input
0,4	1,2	2,1	3,1
0,5	1,4	2,2	3,3
0,1	1,2	2,2	3,1
end of input
0,3	1,3	2,1	3,0
0,0	1,5	2,0	3,3
0,4	1,5	2,2	3,1
end of input
0,2	1,3	2,0	3,3
0,5	1,1	2,1	3,0
0,3	1,2	2,1	3,0
end of input
0,5	1,3	2,0	3,2
0,5	1,3	2,2	3,2
0,0	1,3	2,0	3,1
end of input
0,1	1,0	2,1	3,2
0,2	1,2	2,1	3,3
0,2	1,3	2,1	3,3
end of input
0,1	1,1	2,0	3,3
0,3	1,4	2,2	3,0
0,5	1,4	2,2	3,2
end of input
0,5	1,1	2,2	3,3
0,5	1,2	2,2	3,1
0,0	1,5	2,1	3,2
end of input
0,3	1,4	2,0	3,2
0,5	1,3	2,0	3,0
0,4	1,2	2,2	3,1
end of input
0,2	1,2	2,1	3,0
0,4	1,5	2,2	3,1
0,2	1,0	2,0	3,2
end of input
0,3	1,2	2,1	3,1
0,5	1,2	2,2	3,0
0,4	1,0	2,1	3,2
end of input
0,1	1,3	2,2	3,2
0,2	1,2	2,1	3,0
0,4	1,1	2,0	3,0
end of input
0,5	1,4	2,2	3,3
0,0	1,1	2,0	3,2
0,1	1,1	2,2	3,0
end of input
0,5	1,5	2,1	3,0
0,1	1,1	2,1	3,2
0,4	1,0	2,0	3,0
end of input
0,4	1,2	2,1	3,1
0,3	1,4	2,1	3,0
0,4	1,0	2,0	3,0
end of input
0,1	1,1	2,2	3,0
0,1	1,2	2,0	3,2
0,3	1,5	2,1	3,1
end of input
0,2	1,3	2,1	3,1
0,1	1,4	2,2	3,1
0,0	1,3	2,1	3,2
end of input
0,3	1,5	2,0	3,2
0,1	1,2	2,1	3,2
0,3	1,4	2,1	3,2
end of input
0,5	1,3	2,2	3,2
0,2	1,3	2,0	3,2
0,3	1,2	2,1	3,0
end of input
0,0	1,2	2,1	3,3
0,4	1,3	2,1	3,0
0,4	1,3	2,2	3,2
end of input
0,0	1,0	2,2	3,1
0,0	1,1	2,2	3,1
0,4	1,0	2,2	3,3
end of input
0,4	1,4	2,1	3,0
0,0	1,3	2,1	3,2
0,3	1,0	2,0	3,1
end of input
0,4	1,2	2,2	3,3
0,0	1,5	2,0	3,0
0,0	1,0	2,2	3,0
end of input
0,0	1,1	2,2	3,3
0,2	1,1	2,0	3,0
0,2	1,0	2,1	3,0
end of input
0,0	1,1	2,1	3,1
0,4	1,5	2,2	3,0
0,2	1,4	2,2	3,2
end of input
0,0	1,5	2,0	3,1
0,4	1,2	2,2	3,0
0,1	1,0	2,2	3,1
end of input
0,3	1,2	2,2	3,0
0,2	1,0	2,1	3,1
0,2	1,5	2,0	3,1
end of input
0,4	1,1	2,0	3,3
0,0	1,3	2,0	3,0
0,5	1,0	2,2	3,2
end of input
0,4	1,4	2,0	3,1
0,2	1,2	2,2	3,3
0,3	1,5	2,1	3,0
end of input
0,2	1,2	2,2	3,2
0,5	1,2	2,2	3,1
0,3	1,4	2,0	3,0
end of input
0,5	1,3	2,2	3,2
0,2	1,2	2,1	3,2
0,3	1,0	2,1	3,3
end of input
0,1	1,1	2,1	3,1
0,5	1,3	2,1	3,2
0,5	1,5	2,0	3,1
end of input
0,1	1,3	2,0	3,1
0,0	1,0	2,2	3,3
0,4	1,3	2,0	3,2
end of input
0,4	1,5	2,0	3,1
0,3	1,1	2,2	3,2
0,2	1,3	2,0	3,0
end of input
0,5	1,2	2,0	3,3
0,5	1,3	2,0	3,3
0,2	1,2	2,1	3,1
end of input
0,0	1,0	2,2	3,1
0,2	1,0	2,0	3,0
0,5	1,3	2,2	3,1
end of input
0,4	1,2	2,0	3,1
0,5	1,1	2,1	3,1
0,3	1,3	2,1	3,3
end of input
0,4	1,2	2,0	3,0
0,5	1,0	2,0	3,1
0,4	1,2	2,1	3,2
end of input
0,0	1,4	2,0	3,2
0,4	1,0	2,1	3,3
0,1	1,5	2,0	3,1
end of input
0,4	1,0	2,2	3,0
0,5	1,3	2,0	3,3
0,1	1,1	2,1	3,1
end of input
0,1	1,0	2,0	3,2
0,4	1,1	2,1	3,3
0,2	1,2	2,2	3,1
end of input
0,2	1,4	2,1	3,1
0,4	1,4	2,1	3,3
0,1	1,2	2,0	3,0
end of input
0,1	1,4	2,1	3,2
0,0	1,2	2,1	3,0
0,1	1,4	2,0	3,0
end of input
0,1	1,5	2,1	3,2
0,3	1,3	2,1	3,0
0,2	1,0	2,1	3,2
end of input
0,2	1,5	2,0	3,2
0,0	1,0	2,2	3,2
0,5	1,2	2,2	3,2
end of input
0,2	1,1	2,0	3,0
0,1	1,3	2,2	3,1
0,4	1,0	2,2	3,0
end of input
0,4	1,4	2,0	3,1
0,4	1,0	2,0	3,1
0,3	1,3	2,2	3,0
end of input
0,0	1,2	2,2	3,2
0,1	1,2	2,2	3,3
0,3	1,1	2,0	3,1
end of input
0,3	1,3	2,1	3,1
0,1	1,5	2,0	3,2
0,1	1,2	2,1	3,0
end of input
4 constructs:
0,3	1,2	2,1	3,0
0,0	1,2	2,2	3,1
0,3	1,4	2,2	3,3
0,3	1,5	2,1	3,0
end of input
0,4	1,2	2,1	3,0
0,4	1,3	2,0	3,1
0,4	1,0	2,1	3,2
0,3	1,1	2,0	3,2
end of input
0,4	1,5	2,0	3,1
0,0	1,1	2,2	3,2
0,3	1,4	2,0	3,2
0,3	1,4	2,0	3,1
end of input
0,3	1,2	2,2	3,1
0,2	1,3	2,1	3,3
0,5	1,3	2,0	3,1
0,4	1,5	2,2	3,2
end of input
0,0	1,4	2,0	3,3
0,2	1,0	2,1	3,3
0,5	1,3	2,0	3,1
0,4	1,4	2,2	3,2
end of input
0,2	1,4	2,0	3,2
0,5	1,2	2,1	3,2
0,0	1,0	2,1	3,0
0,3	1,4	2,1	3,2
end of input
0,1	1,3	2,0	3,1
0,4	1,4	2,0	3,2
0,3	1,4	2,0	3,2
0,1	1,3	2,1	3,3
end of input
0,5	1,0	2,1	3,2
0,1	1,0	2,2	3,0
0,3	1,4	2,0	3,1
0,3	1,2	2,1	3,0
end of input
0,5	1,2	2,2	3,2
0,4	1,0	2,0	3,3
0,0	1,2	2,1	3,0
0,4	1,1	2,0	3,3
end of input
0,2	1,4	2,0	3,0
0,2	1,0	2,1	3,1
0,3	1,4	2,2	3,2
0,0	1,4	2,2	3,3
end of input
0,1	1,1	2,2	3,2
0,4	1,4	2,0	3,2
0,0	1,2	2,2	3,0
0,0	1,5	2,1	3,3
end of input
0,1	1,1	2,1	3,1
0,2	1,2	2,0	3,1
0,2	1,5	2,1	3,2
0,2	1,0	2,1	3,3
end of input
0,5	1,0	2,0	3,1
0,0	1,4	2,0	3,3
0,5	1,3	2,1	3,2
0,0	1,5	2,0	3,0
end of input
0,3	1,5	2,1	3,0
0,4	1,3	2,1	3,2
0,4	1,1	2,0	3,0
0,2	1,0	2,2	3,3
end of input
0,5	1,1	2,0	3,3
0,5	1,4	2,0	3,3
0,1	1,2	2,1	3,3
0,2	1,1	2,0	3,1
end of input
0,1	1,1	2,1	3,0
0,0	1,0	2,0	3,1
0,2	1,5	2,2	3,0
0,1	1,1	2,1	3,0
end of input
0,0	1,4	2,1	3,3
0,4	1,5	2,2	3,2
0,3	1,1	2,0	3,0
0,2	1,3	2,0	3,3
end of input
0,2	1,3	2,1	3,2
0,0	1,0	2,0	3,3
0,1	1,5	2,2	3,2
0,4	1,5	2,2	3,2
end of input
0,1	1,2	2,0	3,0
0,0	1,4	2,0	3,3
0,4	1,1	2,1	3,1
0,2	1,4	2,0	3,3
end of input
0,1	1,3	2,1	3,2
0,5	1,0	2,0	3,0
0,5	1,2	2,1	3,2
0,3	1,3	2,2	3,2
end of input
0,0	1,4	2,0	3,0
0,4	1,5	2,1	3,0
0,0	1,3	2,2	3,1
0,4	1,1	2,1	3,0
end of input
0,1	1,0	2,2	3,3
0,0	1,2	2,1	3,1
0,5	1,5	2,0	3,3
0,0	1,2	2,1	3,1
end of input
0,2	1,4	2,2	3,0
0,5	1,5	2,0	3,1
0,4	1,4	2,1	3,3
0,0	1,4	2,0	3,3
end of input
0,5	1,1	2,2	3,2
0,4	1,3	2,0	3,0
0,5	1,3	2,2	3,0
0,1	1,1	2,0	3,3
end of input
0,5	1,0	2,2	3,0
0,4	1,0	2,0	3,1
0,1	1,2	2,0	3,2
0,3	1,5	2,2	3,3
end of input
0,2	1,5	2,0	3,1
0,5	1,1	2,2	3,1
0,0	1,3	2,1	3,3
0,4	1,1	2,0	3,3
end of input
0,0	1,2	2,0	3,2
0,4	1,5	2,2	3,2
0,2	1,3	2,1	3,1
0,2	1,1	2,2	3,2
end of input
0,1	1,3	2,1	3,3
0,0	1,5	2,1	3,3
0,2	1,5	2,2	3,2
0,1	1,1	2,0	3,1
end of input
0,4	1,4	2,0	3,0
0,4	1,1	2,1	3,2
0,0	1,5	2,0	3,2
0,2	1,1	2,2	3,2
end of input
0,3	1,3	2,0	3,0
0,1	1,1	2,1	3,3
0,4	1,3	2,2	3,3
0,2	1,0	2,2	3,1
end of input
0,3	1,2	2,1	3,1
0,1	1,0	2,0	3,0
0,3	1,5	2,2	3,2
0,1	1,0	2,2	3,3
end of input
0,5	1,0	2,0	3,3
0,1	1,1	2,0	3,0
0,4	1,0	2,2	3,0
0,2	1,2	2,1	3,1
end of input
0,1	1,5	2,1	3,1
0,1	1,1	2,2	3,2
0,3	1,4	2,2	3,3
0,0	1,0	2,0	3,2
end of input
0,2	1,0	2,2	3,1
0,1	1,2	2,0	3,0
0,4	1,4	2,0	3,0
0,1	1,2	2,0	3,2
end of input
0,3	1,3	2,1	3,2
0,2	1,0	2,0	3,0
0,4	1,5	2,1	3,0
0,2	1,3	2,2	3,1
end of input
0,4	1,1	2,0	3,3
0,2	1,4	2,0	3,2
0,5	1,4	2,2	3,2
0,3	1,0	2,2	3,0
end of input
0,0	1,2	2,2	3,1
0,0	1,2	2,0	3,2
0,0	1,2	2,1	3,1
0,2	1,5	2,0	3,2
end of input
0,1	1,2	2,1	3,1
0,2	1,1	2,2	3,3
0,5	1,4	2,0	3,1
0,3	1,2	2,0	3,2
end of input
0,0	1,0	2,1	3,3
0,4	1,2	2,0	3,3
0,5	1,1	2,1	3,1
0,5	1,3	2,0	3,1
end of input
0,3	1,5	2,0	3,1
0,1	1,2	2,1	3,3
0,4	1,4	2,0	3,1
0,2	1,4	2,2	3,3
end of input
0,3	1,3	2,1	3,0
0,1	1,5	2,2	3,2
0,5	1,4	2,0	3,2
0,4	1,1	2,2	3,2
end of input
0,5	1,2	2,1	3,3
0,4	1,1	2,0	3,1
0,1	1,2	2,2	3,1
0,5	1,0	2,2	3,3
end of input
0,2	1,0	2,2	3,1
0,5	1,5	2,0	3,0
0,2	1,0	2,2	3,3
0,5	1,2	2,1	3,1
end of input
0,0	1,2	2,2	3,1
0,0	1,2	2,1	3,0
0,5	1,0	2,2	3,0
0,3	1,4	2,2	3,2
end of input
0,0	1,5	2,1	3,3
0,1	1,5	2,2	3,0
0,3	1,1	2,0	3,1
0,5	1,5	2,1	3,2
end of input
0,5	1,2	2,2	3,3
0,4	1,5	2,0	3,2
0,4	1,3	2,2	3,1
0,0	1,4	2,1	3,2
end of input
0,1	1,5	2,0	3,2
0,4	1,3	2,2	3,3
0,2	1,0	2,1	3,3
0,2	1,5	2,0	3,3
end of input
0,4	1,3	2,1	3,0
0,2	1,2	2,0	3,2
0,1	1,2	2,0	3,1
0,4	1,2	2,0	3,1
end of input
0,3	1,3	2,2	3,3
0,5	1,4	2,2	3,0
0,4	1,5	2,0	3,2
0,2	1,0	2,0	3,3
end of input
0,2	1,4	2,0	3,2
0,1	1,5	2,0	3,2
0,2	1,0	2,2	3,2
0,0	1,0	2,1	3,2
end of input
5 constructs:
0,5	1,2	2,2	3,0
0,3	1,5	2,2	3,0
0,3	1,0	2,0	3,2
0,2	1,2	2,2	3,1
0,4	1,0	2,1	3,2
end of input
0,2	1,3	2,1	3,0
0,4	1,2	2,0	3,1
0,3	1,4	2,2	3,3
0,4	1,1	2,0	3,3
0,5	1,0	2,1	3,0
end of input
0,0	1,1	2,1	3,2
0,2	1,3	2,2	3,0
0,1	1,1	2,0	3,2
0,0	1,2	2,0	3,1
0,1	1,1	2,2	3,2
end of input
0,5	1,1	2,1	3,2
0,1	1,0	2,2	3,1
0,3	1,2	2,2	3,1
0,1	1,2	2,0	3,0
0,4	1,0	2,1	3,1
end of input
0,2	1,5	2,0	3,1
0,1	1,3	2,2	3,3
0,4	1,1	2,2	3,1
0,5	1,2	2,1	3,0
0,0	1,2	2,1	3,0
end of input
0,2	1,0	2,1	3,3
0,0	1,1	2,1	3,0
0,1	1,4	2,0	3,3
0,1	1,5	2,0	3,2
0,1	1,0	2,0	3,3
end of input
0,5	1,3	2,1	3,2
0,4	1,3	2,0	3,2
0,3	1,2	2,2	3,1
0,4	1,1	2,0	3,2
0,3	1,1	2,0	3,0
end of input
0,0	1,1	2,2	3,3
0,1	1,1	2,2	3,3
0,3	1,1	2,2	3,2
0,1	1,5	2,1	3,0
0,2	1,0	2,2	3,0
end of input
0,4	1,0	2,0	3,3
0,3	1,2	2,1	3,2
0,3	1,3	2,2	3,0
0,0	1,1	2,2	3,3
0,1	1,1	2,1	3,3
end of input
0,2	1,0	2,1	3,1
0,0	1,0	2,1	3,0
0,4	1,1	2,0	3,2
0,3	1,5	2,0	3,1
0,4	1,5	2,2	3,1
end of input
0,1	1,3	2,2	3,2
0,5	1,1	2,2	3,0
0,2	1,2	2,2	3,2
0,4	1,4	2,2	3,2
0,4	1,2	2,1	3,3
end of input
0,4	1,5	2,1	3,0
0,3	1,2	2,2	3,3
0,1	1,1	2,0	3,3
0,0	1,5	2,1	3,2
0,2	1,5	2,2	3,1
end of input
0,1	1,3	2,1	3,1
0,5	1,1	2,0	3,2
0,4	1,3	2,2	3,1
0,4	1,2	2,2	3,3
0,1	1,0	2,0	3,2
end of input
0,5	1,5	2,1	3,2
0,2	1,1	2,1	3,1
0,2	1,3	2,1	3,1
0,1	1,4	2,1	3,2
0,5	1,4	2,1	3,3
end of input
0,3	1,0	2,0	3,1
0,2	1,2	2,2	3,2
0,1	1,4	2,1	3,3
0,2	1,0	2,1	3,2
0,0	1,3	2,2	3,1
end of input
0,1	1,0	2,2	3,0
0,2	1,1	2,1	3,1
0,2	1,3	2,0	3,2
0,1	1,3	2,2	3,2
0,4	1,2	2,0	3,3
end of input
0,5	1,2	2,1	3,1
0,0	1,5	2,2	3,0
0,4	1,5	2,0	3,1
0,4	1,0	2,0	3,1
0,1	1,4	2,0	3,2
end of input
0,5	1,0	2,0	3,0
0,2	1,0	2,2	3,2
0,4	1,5	2,2	3,0
0,2	1,4	2,0	3,3
0,3	1,3	2,2	3,2
end of input
0,1	1,2	2,0	3,3
0,1	1,1	2,2	3,0
0,3	1,4	2,1	3,0
0,3	1,0	2,2	3,2
0,4	1,1	2,2	3,2
end of input
0,5	1,0	2,2	3,3
0,0	1,2	2,0	3,1
0,4	1,3	2,2	3,1
0,4	1,5	2,1	3,1
0,4	1,0	2,2	3,1
end of input
0,1	1,4	2,1	3,0
0,5	1,1	2,1	3,0
0,0	1,0	2,2	3,0
0,2	1,2	2,0	3,0
0,2	1,2	2,1	3,0
end of input
0,4	1,4	2,0	3,3
0,4	1,5	2,2	3,1
0,4	1,3	2,1	3,3
0,4	1,2	2,0	3,0
0,4	1,4	2,1	3,2
end of input
0,4	1,0	2,2	3,3
0,2	1,2	2,2	3,0
0,3	1,2	2,2	3,2
0,1	1,0	2,1	3,3
0,0	1,5	2,1	3,1
end of input
0,0	1,2	2,1	3,1
0,2	1,3	2,0	3,3
0,1	1,2	2,1	3,0
0,1	1,2	2,2	3,3
0,4	1,4	2,1	3,1
end of input
0,0	1,2	2,0	3,3
0,2	1,1	2,0	3,0
0,4	1,4	2,0	3,3
0,4	1,5	2,0	3,3
0,5	1,1	2,2	3,3
end of input
0,0	1,5	2,0	3,1
0,2	1,4	2,2	3,3
0,5	1,2	2,2	3,0
0,0	1,1	2,0	3,0
0,2	1,2	2,1	3,0
end of input
0,1	1,0	2,0	3,2
0,5	1,5	2,0	3,3
0,1	1,4	2,2	3,2
0,5	1,2	2,0	3,2
0,0	1,4	2,0	3,2
end of input
0,5	1,5	2,2	3,0
0,4	1,2	2,1	3,0
0,4	1,0	2,2	3,3
0,5	1,4	2,0	3,3
0,5	1,1	2,1	3,3
end of input
0,0	1,0	2,0	3,2
0,4	1,3	2,2	3,3
0,2	1,2	2,2	3,3
0,1	1,5	2,1	3,2
0,3	1,0	2,1	3,2
end of input
0,1	1,5	2,1	3,0
0,1	1,2	2,1	3,0
0,0	1,4	2,0	3,1
0,4	1,4	2,2	3,0
0,5	1,2	2,0	3,2
end of input
0,0	1,2	2,2	3,2
0,3	1,3	2,1	3,0
0,3	1,0	2,2	3,3
0,3	1,1	2,2	3,1
0,2	1,5	2,1	3,1
end of input
0,5	1,1	2,0	3,3
0,5	1,3	2,2	3,2
0,1	1,4	2,0	3,1
0,4	1,3	2,0	3,0
0,2	1,0	2,0	3,3
end of input
0,1	1,2	2,1	3,2
0,0	1,2	2,0	3,0
0,4	1,1	2,0	3,2
0,1	1,3	2,2	3,2
0,1	1,1	2,1	3,3
end of input
0,4	1,2	2,1	3,1
0,5	1,0	2,1	3,2
0,3	1,2	2,0	3,3
0,4	1,4	2,1	3,0
0,2	1,4	2,0	3,0
end of input
0,4	1,5	2,2	3,1
0,0	1,3	2,2	3,0
0,5	1,4	2,0	3,1
0,0	1,3	2,1	3,0
0,1	1,4	2,2	3,1
end of input
0,3	1,4	2,2	3,0
0,3	1,1	2,0	3,0
0,3	1,1	2,0	3,0
0,3	1,3	2,1	3,0
0,3	1,3	2,1	3,0
end of input
0,3	1,4	2,0	3,0
0,2	1,0	2,0	3,3
0,3	1,0	2,2	3,0
0,3	1,5	2,1	3,0
0,4	1,1	2,2	3,3
end of input
0,2	1,0	2,2	3,0
0,0	1,1	2,2	3,3
0,2	1,2	2,2	3,2
0,5	1,3	2,1	3,3
0,0	1,2	2,2	3,3
end of input
0,3	1,0	2,0	3,0
0,4	1,1	2,1	3,0
0,2	1,1	2,2	3,3
0,0	1,5	2,1	3,1
0,3	1,2	2,2	3,2
end of input
0,4	1,0	2,2	3,3
0,4	1,5	2,1	3,1
0,5	1,0	2,2	3,1
0,5	1,3	2,0	3,0
0,4	1,4	2,2	3,3
end of input
0,5	1,5	2,2	3,1
0,3	1,5	2,2	3,2
0,3	1,0	2,0	3,2
0,4	1,1	2,0	3,2
0,4	1,1	2,0	3,2
end of input
0,1	1,1	2,0	3,0
0,4	1,1	2,2	3,3
0,2	1,2	2,1	3,2
0,2	1,5	2,1	3,2
0,5	1,1	2,0	3,0
end of input
0,1	1,3	2,1	3,3
0,4	1,2	2,1	3,0
0,1	1,1	2,2	3,0
0,5	1,0	2,1	3,2
0,0	1,4	2,2	3,0
end of input
0,3	1,1	2,2	3,3
0,2	1,5	2,1	3,0
0,4	1,2	2,2	3,3
0,5	1,4	2,2	3,1
0,1	1,3	2,2	3,0
end of input
0,4	1,4	2,0	3,2
0,4	1,5	2,0	3,1
0,2	1,5	2,2	3,0
0,0	1,2	2,2	3,0
0,3	1,2	2,2	3,3
end of input
0,3	1,1	2,1	3,3
0,5	1,2	2,0	3,0
0,3	1,2	2,2	3,2
0,4	1,4	2,2	3,2
0,2	1,3	2,2	3,1
end of input
0,2	1,3	2,0	3,3
0,5	1,0	2,2	3,3
0,0	1,0	2,1	3,3
0,5	1,3	2,0	3,2
0,4	1,0	2,2	3,0
end of input
0,4	1,4	2,1	3,0
0,3	1,4	2,0	3,1
0,4	1,3	2,0	3,2
0,2	1,0	2,1	3,1
0,0	1,5	2,2	3,1
end of input
0,0	1,2	2,2	3,2
0,2	1,3	2,2	3,2
0,4	1,4	2,0	3,1
0,5	1,0	2,0	3,2
0,2	1,0	2,2	3,3
end of input
0,2	1,0	2,0	3,0
0,5	1,4	2,0	3,0
0,1	1,4	2,0	3,3
0,5	1,2	2,1	3,1
0,4	1,4	2,0	3,2
end of input
6 constructs:
0,3	1,1	2,2	3,1
0,0	1,1	2,2	3,3
0,2	1,2	2,1	3,3
0,2	1,0	2,2	3,3
0,1	1,4	2,1	3,0
0,5	1,4	2,2	3,2
end of input
0,4	1,1	2,2	3,3
0,5	1,0	2,1	3,2
0,0	1,4	2,0	3,1
0,4	1,5	2,1	3,3
0,0	1,5	2,1	3,3
0,2	1,1	2,1	3,1
end of input
0,1	1,1	2,0	3,1
0,1	1,5	2,0	3,1
0,4	1,3	2,1	3,1
0,5	1,0	2,1	3,3
0,5	1,5	2,1	3,2
0,3	1,4	2,1	3,3
end of input
0,2	1,2	2,1	3,2
0,3	1,3	2,2	3,3
0,4	1,0	2,2	3,1
0,3	1,5	2,0	3,1
0,1	1,2	2,1	3,0
0,5	1,4	2,0	3,0
end of input
0,5	1,1	2,0	3,1
0,3	1,2	2,2	3,0
0,0	1,5	2,0	3,0
0,0	1,3	2,1	3,0
0,0	1,5	2,2	3,3
0,5	1,1	2,0	3,3
end of input
0,3	1,4	2,2	3,1
0,1	1,4	2,1	3,2
0,5	1,5	2,0	3,3
0,1	1,0	2,1	3,2
0,0	1,2	2,2	3,2
0,1	1,1	2,1	3,2
end of input
0,1	1,0	2,0	3,1
0,3	1,1	2,1	3,0
0,5	1,4	2,2	3,2
0,1	1,5	2,0	3,0
0,0	1,5	2,2	3,3
0,2	1,3	2,1	3,1
end of input
0,0	1,0	2,2	3,1
0,2	1,0	2,1	3,3
0,0	1,1	2,1	3,0
0,1	1,0	2,0	3,2
0,0	1,2	2,0	3,2
0,4	1,1	2,0	3,1
end of input
0,4	1,5	2,0	3,2
0,0	1,1	2,2	3,2
0,5	1,4	2,2	3,2
0,3	1,0	2,1	3,3
0,4	1,2	2,1	3,0
0,5	1,0	2,0	3,0
end of input
0,5	1,3	2,0	3,3
0,4	1,2	2,2	3,2
0,3	1,2	2,0	3,2
0,5	1,2	2,2	3,1
0,4	1,1	2,1	3,1
0,3	1,0	2,0	3,1
end of input
0,4	1,3	2,0	3,1
0,4	1,5	2,1	3,1
0,1	1,2	2,1	3,1
0,0	1,0	2,0	3,3
0,5	1,4	2,1	3,0
0,3	1,5	2,2	3,0
end of input
0,0	1,4	2,0	3,0
0,4	1,5	2,2	3,3
0,4	1,0	2,2	3,1
0,2	1,0	2,0	3,3
0,0	1,3	2,0	3,2
0,3	1,4	2,0	3,0
end of input
0,0	1,1	2,1	3,0
0,2	1,3	2,0	3,2
0,5	1,3	2,2	3,3
0,0	1,5	2,2	3,1
0,4	1,5	2,0	3,2
0,5	1,1	2,2	3,3
end of input
0,1	1,4	2,0	3,0
0,1	1,5	2,1	3,1
0,1	1,5	2,0	3,3
0,3	1,3	2,1	3,2
0,1	1,1	2,1	3,2
0,1	1,3	2,2	3,2
end of input
0,0	1,0	2,1	3,3
0,0	1,5	2,2	3,2
0,0	1,0	2,1	3,3
0,1	1,1	2,1	3,2
0,5	1,2	2,0	3,3
0,5	1,1	2,2	3,0
end of input
0,1	1,3	2,2	3,3
0,5	1,5	2,1	3,2
0,4	1,3	2,1	3,3
0,4	1,4	2,0	3,1
0,4	1,4	2,0	3,2
0,0	1,1	2,1	3,2
end of input
0,2	1,0	2,1	3,3
0,4	1,4	2,2	3,0
0,1	1,2	2,0	3,1
0,3	1,4	2,1	3,3
0,1	1,5	2,2	3,3
0,4	1,2	2,2	3,3
end of input
0,5	1,4	2,1	3,2
0,1	1,1	2,2	3,0
0,1	1,3	2,0	3,2
0,5	1,3	2,1	3,0
0,0	1,2	2,1	3,1
0,0	1,3	2,1	3,0
end of input
0,1	1,1	2,1	3,2
0,3	1,4	2,0	3,0
0,3	1,2	2,0	3,2
0,4	1,4	2,1	3,1
0,2	1,5	2,1	3,3
0,0	1,5	2,0	3,0
end of input
0,1	1,1	2,1	3,3
0,0	1,5	2,0	3,3
0,3	1,5	2,0	3,2
0,1	1,4	2,2	3,2
0,0	1,5	2,2	3,0
0,5	1,0	2,2	3,2
end of input
0,0	1,5	2,0	3,1
0,2	1,2	2,2	3,0
0,0	1,2	2,1	3,2
0,2	1,2	2,0	3,2
0,1	1,2	2,1	3,1
0,5	1,3	2,1	3,2
end of input
0,5	1,1	2,1	3,2
0,2	1,2	2,0	3,2
0,1	1,4	2,2	3,0
0,3	1,4	2,0	3,1
0,4	1,4	2,0	3,1
0,5	1,4	2,0	3,3
end of input
0,2	1,0	2,0	3,1
0,2	1,4	2,2	3,0
0,3	1,3	2,1	3,0
0,4	1,5	2,0	3,1
0,1	1,0	2,0	3,3
0,0	1,5	2,2	3,3
end of input
0,1	1,4	2,2	3,1
0,1	1,1	2,1	3,0
0,3	1,2	2,2	3,3
0,0	1,5	2,2	3,2
0,1	1,4	2,0	3,3
0,5	1,3	2,0	3,1
end of input
0,0	1,4	2,1	3,1
0,0	1,2	2,1	3,3
0,1	1,4	2,0	3,2
0,4	1,4	2,1	3,0
0,1	1,1	2,1	3,3
0,0	1,5	2,1	3,2
end of input
0,3	1,0	2,1	3,1
0,0	1,4	2,0	3,1
0,0	1,0	2,2	3,3
0,2	1,0	2,0	3,0
0,2	1,1	2,2	3,2
0,0	1,3	2,2	3,2
end of input
0,1	1,5	2,1	3,3
0,2	1,0	2,0	3,1
0,2	1,4	2,0	3,0
0,5	1,4	2,2	3,1
0,3	1,3	2,2	3,3
0,5	1,1	2,2	3,1
end of input
0,1	1,0	2,0	3,1
0,4	1,1	2,1	3,1
0,4	1,0	2,0	3,0
0,3	1,4	2,0	3,2
0,3	1,5	2,0	3,2
0,4	1,3	2,2	3,2
end of input
0,1	1,3	2,2	3,0
0,4	1,1	2,1	3,2
0,1	1,1	2,0	3,0
0,1	1,2	2,1	3,3
0,3	1,1	2,0	3,1
0,0	1,5	2,0	3,0
end of input
0,1	1,0	2,1	3,0
0,1	1,1	2,0	3,2
0,3	1,1	2,2	3,1
0,0	1,4	2,1	3,0
0,4	1,3	2,2	3,1
0,3	1,5	2,2	3,3
end of input
0,0	1,4	2,2	3,0
0,0	1,2	2,1	3,1
0,4	1,0	2,1	3,2
0,3	1,2	2,2	3,1
0,0	1,5	2,0	3,3
0,4	1,1	2,2	3,1
end of input
0,5	1,0	2,2	3,3
0,2	1,0	2,1	3,0
0,3	1,5	2,0	3,3
0,3	1,3	2,1	3,1
0,5	1,1	2,1	3,0
0,2	1,5	2,1	3,0
end of input
0,5	1,5	2,2	3,1
0,4	1,4	2,0	3,2
0,4	1,0	2,0	3,1
0,3	1,0	2,1	3,2
0,2	1,4	2,0	3,0
0,3	1,3	2,2	3,2
end of input
0,3	1,5	2,2	3,3
0,0	1,3	2,1	3,0
0,0	1,2	2,2	3,3
0,3	1,3	2,2	3,3
0,3	1,2	2,1	3,3
0,0	1,1	2,2	3,3
end of input
0,5	1,3	2,0	3,1
0,4	1,0	2,2	3,2
0,4	1,3	2,1	3,1
0,2	1,0	2,2	3,3
0,3	1,5	2,1	3,1
0,2	1,0	2,1	3,2
end of input
0,2	1,2	2,1	3,0
0,5	1,1	2,2	3,3
0,0	1,5	2,0	3,1
0,3	1,2	2,1	3,2
0,3	1,4	2,2	3,1
0,5	1,4	2,2	3,0
end of input
0,5	1,2	2,1	3,0
0,0	1,5	2,2	3,2
0,3	1,2	2,1	3,2
0,5	1,4	2,2	3,1
0,0	1,0	2,1	3,2
0,5	1,2	2,0	3,1
end of input
0,0	1,2	2,2	3,0
0,1	1,2	2,0	3,2
0,5	1,1	2,0	3,1
0,2	1,2	2,1	3,3
0,4	1,3	2,0	3,2
0,5	1,5	2,0	3,3
end of input
0,0	1,2	2,1	3,3
0,2	1,0	2,1	3,2
0,2	1,3	2,0	3,2
0,3	1,0	2,0	3,3
0,0	1,3	2,1	3,2
0,1	1,0	2,1	3,0
end of input
0,3	1,2	2,2	3,3
0,3	1,5	2,2	3,1
0,0	1,0	2,0	3,3
0,0	1,3	2,0	3,2
0,3	1,0	2,0	3,3
0,3	1,2	2,1	3,0
end of input
0,3	1,5	2,2	3,0
0,1	1,4	2,0	3,2
0,0	1,2	2,0	3,3
0,1	1,1	2,1	3,1
0,5	1,0	2,1	3,1
0,2	1,3	2,0	3,3
end of input
0,5	1,0	2,0	3,1
0,1	1,3	2,1	3,1
0,4	1,5	2,2	3,1
0,0	1,0	2,2	3,0
0,5	1,5	2,1	3,0
0,1	1,2	2,1	3,0
end of input
0,3	1,2	2,2	3,3
0,3	1,1	2,1	3,1
0,1	1,5	2,0	3,3
0,0	1,0	2,1	3,1
0,1	1,5	2,2	3,2
0,1	1,1	2,2	3,3
end of input
0,2	1,2	2,0	3,3
0,4	1,3	2,2	3,3
0,2	1,5	2,1	3,0
0,0	1,2	2,2	3,0
0,0	1,1	2,1	3,2
0,2	1,0	2,0	3,3
end of input
0,5	1,2	2,0	3,2
0,0	1,0	2,1	3,1
0,1	1,1	2,2	3,1
0,1	1,0	2,1	3,1
0,5	1,2	2,2	3,1
0,5	1,1	2,2	3,2
end of input
0,5	1,5	2,0	3,2
0,1	1,5	2,2	3,1
0,4	1,5	2,0	3,3
0,4	1,1	2,0	3,3
0,1	1,2	2,0	3,2
0,1	1,3	2,1	3,2
end of input
0,4	1,5	2,0	3,0
0,4	1,1	2,2	3,1
0,4	1,4	2,0	3,1
0,4	1,0	2,0	3,1
0,4	1,0	2,2	3,2
0,5	1,2	2,1	3,0
end of input
0,5	1,2	2,1	3,0
0,0	1,1	2,0	3,2
0,3	1,2	2,2	3,3
0,3	1,0	2,0	3,3
0,1	1,2	2,2	3,1
0,4	1,2	2,0	3,2
end of input
0,5	1,4	2,1	3,1
0,0	1,0	2,1	3,2
0,3	1,0	2,1	3,0
0,5	1,1	2,2	3,2
0,0	1,2	2,2	3,2
0,1	1,1	2,1	3,0
end of input
0,4	1,4	2,1	3,1
0,3	1,0	2,2	3,2
0,2	1,0	2,2	3,1
0,1	1,1	2,1	3,3
0,1	1,4	2,0	3,3
0,0	1,2	2,2	3,0
end of input
7 constructs:
0,5	1,0	2,0	3,3
0,0	1,4	2,0	3,3
0,4	1,4	2,2	3,2
0,2	1,2	2,1	3,2
0,5	1,4	2,2	3,0
0,1	1,0	2,2	3,1
0,3	1,5	2,2	3,0
end of input
0,3	1,2	2,1	3,2
0,3	1,2	2,2	3,1
0,3	1,1	2,1	3,0
0,3	1,5	2,1	3,2
0,0	1,2	2,1	3,3
0,2	1,0	2,2	3,0
0,2	1,2	2,2	3,2
end of input
0,4	1,3	2,2	3,1
0,5	1,0	2,0	3,3
0,0	1,2	2,2	3,3
0,0	1,3	2,0	3,1
0,4	1,0	2,0	3,0
0,2	1,4	2,1	3,3
0,3	1,3	2,2	3,1
end of input
0,3	1,4	2,2	3,0
0,0	1,0	2,0	3,0
0,3	1,4	2,1	3,3
0,2	1,3	2,1	3,0
0,4	1,0	2,1	3,2
0,1	1,5	2,2	3,0
0,4	1,4	2,0	3,3
end of input
0,5	1,3	2,1	3,2
0,5	1,1	2,1	3,2
0,0	1,3	2,0	3,0
0,0	1,2	2,0	3,1
0,5	1,4	2,1	3,2
0,3	1,2	2,1	3,2
0,4	1,2	2,1	3,2
end of input
0,0	1,1	2,1	3,3
0,2	1,0	2,1	3,2
0,4	1,1	2,2	3,0
0,1	1,3	2,0	3,1
0,4	1,2	2,1	3,1
0,5	1,2	2,0	3,0
0,5	1,3	2,2	3,0
end of input
0,5	1,1	2,1	3,1
0,4	1,2	2,0	3,1
0,5	1,3	2,0	3,1
0,3	1,3	2,2	3,3
0,4	1,0	2,1	3,1
0,2	1,1	2,0	3,2
0,1	1,1	2,0	3,2
end of input
0,0	1,1	2,1	3,0
0,1	1,0	2,1	3,3
0,2	1,1	2,0	3,1
0,5	1,2	2,1	3,0
0,1	1,0	2,2	3,3
0,3	1,5	2,1	3,1
0,5	1,4	2,0	3,2
end of input
0,4	1,1	2,1	3,0
0,1	1,4	2,2	3,0
0,5	1,5	2,1	3,1
0,4	1,2	2,0	3,2
0,5	1,1	2,2	3,0
0,3	1,3	2,1	3,3
0,2	1,2	2,2	3,1
end of input
0,4	1,4	2,0	3,3
0,5	1,2	2,2	3,3
0,2	1,3	2,2	3,1
0,1	1,4	2,1	3,0
0,4	1,4	2,0	3,2
0,1	1,1	2,2	3,2
0,1	1,3	2,2	3,1
end of input
0,3	1,5	2,1	3,3
0,3	1,0	2,1	3,3
0,4	1,0	2,2	3,2
0,1	1,2	2,0	3,1
0,5	1,2	2,0	3,3
0,4	1,1	2,2	3,3
0,3	1,1	2,0	3,2
end of input
0,0	1,1	2,2	3,1
0,1	1,5	2,0	3,0
0,5	1,0	2,2	3,3
0,5	1,2	2,1	3,2
0,3	1,1	2,1	3,2
0,5	1,5	2,1	3,3
0,5	1,4	2,2	3,3
end of input
0,1	1,4	2,1	3,2
0,3	1,2	2,0	3,3
0,1	1,5	2,1	3,0
0,4	1,0	2,2	3,2
0,3	1,4	2,0	3,0
0,4	1,2	2,2	3,3
0,5	1,0	2,1	3,0
end of input
0,2	1,2	2,1	3,1
0,4	1,1	2,2	3,3
0,2	1,1	2,1	3,2
0,0	1,1	2,2	3,2
0,5	1,1	2,2	3,3
0,1	1,0	2,1	3,0
0,0	1,5	2,2	3,0
end of input
0,3	1,3	2,1	3,0
0,5	1,5	2,2	3,3
0,2	1,1	2,0	3,0
0,3	1,2	2,0	3,2
0,2	1,1	2,0	3,0
0,5	1,1	2,1	3,1
0,5	1,0	2,0	3,1
end of input
0,1	1,4	2,0	3,3
0,4	1,3	2,2	3,0
0,3	1,2	2,2	3,2
0,2	1,2	2,1	3,3
0,4	1,4	2,1	3,3
0,0	1,0	2,0	3,2
0,2	1,2	2,0	3,1
end of input
0,2	1,2	2,2	3,0
0,0	1,3	2,0	3,2
0,3	1,0	2,1	3,3
0,3	1,3	2,0	3,3
0,0	1,1	2,1	3,0
0,0	1,5	2,0	3,0
0,2	1,4	2,2	3,1
end of input
0,4	1,0	2,2	3,1
0,5	1,5	2,0	3,2
0,3	1,4	2,1	3,2
0,0	1,3	2,0	3,0
0,2	1,1	2,0	3,3
0,1	1,0	2,2	3,0
0,5	1,4	2,2	3,2
end of input
0,5	1,4	2,0	3,3
0,0	1,5	2,1	3,3
0,2	1,4	2,0	3,1
0,1	1,4	2,1	3,3
0,2	1,0	2,0	3,0
0,5	1,5	2,0	3,3
0,1	1,5	2,2	3,1
end of input
0,2	1,4	2,2	3,1
0,5	1,5	2,1	3,1
0,5	1,4	2,2	3,0
0,0	1,3	2,2	3,1
0,2	1,2	2,1	3,2
0,2	1,4	2,1	3,0
0,0	1,5	2,2	3,3
end of input
0,5	1,5	2,1	3,3
0,3	1,2	2,1	3,1
0,4	1,3	2,1	3,0
0,2	1,3	2,2	3,0
0,5	1,2	2,2	3,3
0,0	1,3	2,1	3,2
0,0	1,0	2,2	3,1
end of input
0,2	1,2	2,0	3,1
0,2	1,3	2,0	3,3
0,0	1,2	2,0	3,3
0,4	1,3	2,1	3,0
0,3	1,3	2,1	3,2
0,4	1,3	2,1	3,3
0,4	1,0	2,2	3,1
end of input
0,2	1,1	2,0	3,2
0,3	1,1	2,0	3,1
0,4	1,2	2,0	3,0
0,2	1,1	2,2	3,0
0,5	1,4	2,0	3,0
0,5	1,5	2,2	3,3
0,4	1,3	2,1	3,1
end of input
0,4	1,5	2,1	3,2
0,0	1,1	2,0	3,2
0,1	1,1	2,1	3,3
0,2	1,4	2,1	3,1
0,3	1,4	2,1	3,0
0,1	1,0	2,0	3,0
0,2	1,2	2,0	3,3
end of input
0,5	1,1	2,2	3,0
0,4	1,4	2,1	3,3
0,4	1,3	2,1	3,0
0,3	1,5	2,1	3,1
0,3	1,5	2,1	3,1
0,0	1,5	2,0	3,1
0,5	1,0	2,1	3,2
end of input
0,3	1,1	2,2	3,2
0,0	1,0	2,1	3,3
0,3	1,1	2,0	3,0
0,5	1,0	2,0	3,0
0,1	1,4	2,2	3,2
0,0	1,1	2,2	3,2
0,5	1,5	2,1	3,0
end of input
0,4	1,2	2,1	3,1
0,5	1,0	2,1	3,0
0,5	1,2	2,0	3,3
0,4	1,1	2,2	3,0
0,2	1,1	2,1	3,0
0,2	1,1	2,2	3,3
0,5	1,4	2,2	3,2
end of input
0,4	1,2	2,2	3,0
0,4	1,5	2,1	3,0
0,5	1,4	2,0	3,1
0,3	1,0	2,0	3,2
0,1	1,5	2,0	3,1
0,0	1,4	2,2	3,3
0,0	1,1	2,2	3,3
end of input
0,1	1,4	2,2	3,1
0,2	1,2	2,2	3,1
0,2	1,1	2,1	3,0
0,4	1,3	2,2	3,0
0,2	1,3	2,2	3,0
0,2	1,2	2,1	3,2
0,1	1,5	2,1	3,3
end of input
0,4	1,3	2,0	3,1
0,3	1,0	2,2	3,2
0,4	1,0	2,0	3,3
0,5	1,3	2,2	3,0
0,3	1,0	2,0	3,0
0,5	1,4	2,2	3,3
0,3	1,0	2,1	3,3
end of input
0,2	1,1	2,2	3,3
0,1	1,3	2,0	3,0
0,0	1,1	2,0	3,2
0,0	1,4	2,2	3,1
0,0	1,2	2,2	3,1
0,0	1,3	2,0	3,0
0,1	1,3	2,0	3,3
end of input
0,4	1,1	2,1	3,0
0,5	1,4	2,1	3,0
0,3	1,0	2,0	3,3
0,0	1,2	2,1	3,1
0,0	1,2	2,2	3,2
0,2	1,1	2,0	3,0
0,2	1,5	2,0	3,0
end of input
0,5	1,4	2,0	3,1
0,1	1,5	2,1	3,2
0,2	1,4	2,0	3,2
0,0	1,0	2,1	3,0
0,5	1,1	2,1	3,1
0,2	1,0	2,1	3,2
0,3	1,5	2,2	3,2
end of input
0,2	1,5	2,1	3,3
0,1	1,2	2,2	3,2
0,2	1,5	2,1	3,3
0,4	1,5	2,1	3,2
0,3	1,2	2,0	3,3
0,2	1,0	2,1	3,0
0,0	1,3	2,0	3,3
end of input
0,3	1,3	2,1	3,1
0,4	1,3	2,2	3,0
0,3	1,0	2,2	3,1
0,2	1,2	2,0	3,3
0,2	1,4	2,1	3,2
0,5	1,3	2,0	3,2
0,2	1,5	2,2	3,2
end of input
0,2	1,3	2,2	3,3
0,2	1,0	2,1	3,0
0,3	1,0	2,2	3,2
0,1	1,3	2,1	3,1
0,2	1,5	2,1	3,1
0,1	1,2	2,0	3,1
0,0	1,5	2,2	3,2
end of input
0,2	1,0	2,0	3,1
0,2	1,3	2,2	3,1
0,5	1,5	2,2	3,3
0,3	1,1	2,1	3,0
0,3	1,3	2,1	3,1
0,5	1,1	2,2	3,0
0,1	1,1	2,2	3,1
end of input
0,4	1,0	2,1	3,1
0,4	1,4	2,2	3,2
0,2	1,1	2,0	3,0
0,3	1,4	2,2	3,1
0,3	1,1	2,2	3,2
0,1	1,0	2,0	3,3
0,1	1,1	2,2	3,0
end of input
0,4	1,3	2,1	3,1
0,5	1,5	2,1	3,0
0,1	1,2	2,2	3,0
0,1	1,5	2,0	3,1
0,4	1,5	2,1	3,2
0,5	1,3	2,2	3,0
0,3	1,3	2,0	3,0
end of input
0,2	1,3	2,1	3,2
0,4	1,2	2,2	3,1
0,1	1,1	2,1	3,0
0,3	1,5	2,2	3,0
0,2	1,5	2,1	3,0
0,0	1,2	2,1	3,2
0,0	1,4	2,2	3,3
end of input
0,5	1,0	2,1	3,0
0,2	1,4	2,1	3,1
0,2	1,4	2,2	3,2
0,0	1,5	2,0	3,0
0,3	1,3	2,1	3,2
0,1	1,5	2,2	3,3
0,0	1,1	2,0	3,1
end of input
0,5	1,3	2,0	3,2
0,0	1,4	2,2	3,0
0,3	1,3	2,1	3,3
0,1	1,1	2,1	3,2
0,0	1,4	2,1	3,0
0,0	1,1	2,2	3,3
0,0	1,5	2,0	3,1
end of input
0,0	1,2	2,1	3,0
0,2	1,3	2,1	3,3
0,3	1,3	2,2	3,3
0,1	1,5	2,0	3,0
0,3	1,3	2,0	3,1
0,3	1,3	2,1	3,0
0,1	1,1	2,2	3,2
end of input
0,0	1,3	2,0	3,2
0,2	1,3	2,2	3,0
0,4	1,1	2,2	3,3
0,3	1,4	2,2	3,0
0,5	1,3	2,2	3,3
0,0	1,1	2,1	3,1
0,1	1,1	2,2	3,2
end of input
0,0	1,3	2,0	3,2
0,5	1,1	2,1	3,2
0,5	1,4	2,0	3,1
0,4	1,5	2,2	3,0
0,2	1,1	2,1	3,1
0,0	1,5	2,1	3,1
0,2	1,3	2,0	3,0
end of input
0,2	1,2	2,0	3,2
0,3	1,3	2,0	3,0
0,1	1,3	2,0	3,0
0,1	1,2	2,1	3,3
0,4	1,0	2,1	3,3
0,5	1,4	2,1	3,2
0,2	1,3	2,1	3,1
end of input
0,1	1,3	2,0	3,3
0,5	1,4	2,1	3,0
0,4	1,4	2,0	3,3
0,4	1,2	2,0	3,1
0,4	1,3	2,2	3,1
0,4	1,0	2,2	3,0
0,5	1,0	2,0	3,3
end of input
0,0	1,2	2,1	3,0
0,1	1,0	2,0	3,0
0,3	1,4	2,2	3,1
0,0	1,3	2,1	3,0
0,4	1,3	2,1	3,0
0,4	1,4	2,2	3,0
0,5	1,5	2,0	3,3
end of input
0,2	1,3	2,2	3,0
0,5	1,4	2,0	3,2
0,3	1,5	2,0	3,0
0,0	1,2	2,0	3,1
0,2	1,4	2,2	3,1
0,5	1,4	2,0	3,2
0,5	1,0	2,0	3,2
end of input
0,3	1,4	2,1	3,2
0,1	1,0	2,0	3,0
0,2	1,0	2,0	3,0
0,3	1,0	2,2	3,3
0,4	1,4	2,2	3,3
0,4	1,3	2,1	3,1
0,2	1,1	2,1	3,2
end of input
8 constructs:
0,3	1,1	2,2	3,3
0,5	1,0	2,1	3,2
0,0	1,1	2,2	3,2
0,1	1,0	2,1	3,2
0,2	1,2	2,2	3,2
0,3	1,3	2,1	3,2
0,5	1,4	2,2	3,3
0,2	1,1	2,2	3,1
end of input
0,3	1,1	2,0	3,3
0,0	1,3	2,1	3,1
0,2	1,0	2,0	3,1
0,0	1,3	2,2	3,3
0,1	1,3	2,0	3,1
0,5	1,0	2,1	3,1
0,5	1,2	2,2	3,0
0,0	1,3	2,2	3,3
end of input
0,1	1,5	2,2	3,2
0,2	1,2	2,2	3,0
0,4	1,0	2,2	3,0
0,1	1,0	2,1	3,0
0,2	1,4	2,1	3,0
0,4	1,2	2,0	3,0
0,2	1,0	2,1	3,2
0,0	1,2	2,0	3,2
end of input
0,4	1,1	2,1	3,2
0,2	1,4	2,2	3,0
0,5	1,5	2,1	3,3
0,2	1,4	2,0	3,0
0,5	1,5	2,2	3,2
0,2	1,5	2,2	3,0
0,3	1,0	2,2	3,1
0,5	1,0	2,2	3,3
end of input
0,4	1,3	2,0	3,1
0,3	1,3	2,1	3,1
0,4	1,2	2,0	3,3
0,4	1,0	2,0	3,0
0,0	1,0	2,2	3,2
0,2	1,0	2,2	3,1
0,2	1,5	2,2	3,2
0,1	1,2	2,0	3,3
end of input
0,5	1,5	2,0	3,3
0,3	1,4	2,1	3,2
0,4	1,3	2,0	3,2
0,5	1,0	2,0	3,0
0,5	1,4	2,2	3,0
0,4	1,1	2,0	3,2
0,3	1,1	2,1	3,2
0,0	1,5	2,0	3,2
end of input
0,3	1,2	2,0	3,3
0,2	1,4	2,1	3,3
0,1	1,2	2,1	3,3
0,4	1,2	2,0	3,1
0,1	1,4	2,2	3,2
0,5	1,3	2,0	3,2
0,3	1,4	2,1	3,1
0,4	1,4	2,0	3,0
end of input
0,3	1,5	2,1	3,3
0,0	1,1	2,0	3,1
0,2	1,0	2,1	3,3
0,1	1,2	2,2	3,1
0,2	1,5	2,2	3,2
0,5	1,3	2,2	3,1
0,4	1,4	2,1	3,2
0,3	1,2	2,1	3,3
end of input
0,2	1,4	2,2	3,1
0,2	1,0	2,2	3,3
0,2	1,0	2,0	3,0
0,3	1,0	2,0	3,1
0,2	1,2	2,1	3,3
0,3	1,3	2,0	3,3
0,2	1,2	2,2	3,3
0,1	1,0	2,2	3,0
end of input
0,5	1,0	2,0	3,0
0,4	1,1	2,0	3,3
0,1	1,0	2,1	3,3
0,5	1,5	2,0	3,1
0,5	1,2	2,0	3,2
0,1	1,1	2,0	3,2
0,5	1,4	2,2	3,1
0,2	1,5	2,2	3,2
end of input
0,0	1,2	2,2	3,2
0,5	1,0	2,2	3,0
0,5	1,0	2,1	3,2
0,2	1,1	2,0	3,3
0,5	1,1	2,0	3,3
0,3	1,0	2,2	3,0
0,4	1,3	2,2	3,1
0,1	1,2	2,2	3,2
end of input
0,0	1,1	2,0	3,0
0,2	1,0	2,1	3,0
0,2	1,0	2,1	3,0
0,3	1,1	2,2	3,2
0,4	1,3	2,1	3,0
0,2	1,2	2,1	3,1
0,3	1,3	2,0	3,1
0,2	1,0	2,0	3,3
end of input
0,5	1,2	2,0	3,1
0,3	1,4	2,2	3,1
0,2	1,2	2,0	3,0
0,0	1,0	2,2	3,3
0,0	1,3	2,2	3,0
0,2	1,0	2,1	3,2
0,2	1,4	2,2	3,2
0,3	1,1	2,0	3,2
end of input
0,3	1,5	2,2	3,3
0,1	1,0	2,2	3,0
0,4	1,3	2,2	3,0
0,1	1,2	2,0	3,3
0,1	1,0	2,2	3,2
0,2	1,5	2,2	3,1
0,1	1,3	2,1	3,3
0,1	1,3	2,1	3,1
end of input
0,1	1,2	2,0	3,2
0,0	1,5	2,2	3,2
0,0	1,2	2,1	3,0
0,3	1,1	2,1	3,3
0,0	1,2	2,0	3,0
0,1	1,5	2,1	3,0
0,0	1,5	2,2	3,1
0,3	1,3	2,1	3,2
end of input
0,4	1,1	2,2	3,3
0,4	1,5	2,1	3,3
0,4	1,1	2,2	3,3
0,1	1,0	2,2	3,3
0,5	1,1	2,1	3,2
0,4	1,3	2,1	3,1
0,4	1,4	2,1	3,3
0,2	1,0	2,2	3,0
end of input
0,1	1,5	2,2	3,3
0,4	1,1	2,0	3,1
0,0	1,0	2,0	3,2
0,5	1,4	2,0	3,2
0,3	1,0	2,1	3,2
0,4	1,1	2,2	3,0
0,2	1,1	2,1	3,2
0,4	1,0	2,0	3,0
end of input
0,5	1,0	2,1	3,0
0,2	1,5	2,2	3,3
0,2	1,1	2,1	3,0
0,0	1,3	2,0	3,1
0,0	1,4	2,0	3,3
0,4	1,0	2,0	3,3
0,4	1,3	2,2	3,0
0,5	1,0	2,0	3,0
end of input
0,1	1,2	2,0	3,0
0,3	1,4	2,0	3,0
0,3	1,4	2,2	3,2
0,1	1,3	2,0	3,3
0,0	1,3	2,0	3,0
0,5	1,1	2,2	3,1
0,0	1,4	2,0	3,3
0,3	1,3	2,1	3,1
end of input
0,4	1,4	2,1	3,1
0,5	1,4	2,0	3,2
0,3	1,4	2,2	3,1
0,3	1,0	2,1	3,3
0,4	1,4	2,2	3,2
0,0	1,4	2,1	3,1
0,0	1,4	2,1	3,3
0,0	1,2	2,1	3,3
end of input
0,3	1,3	2,2	3,2
0,1	1,2	2,0	3,0
0,5	1,4	2,1	3,0
0,4	1,5	2,1	3,3
0,1	1,3	2,2	3,0
0,0	1,0	2,2	3,1
0,0	1,3	2,1	3,1
0,3	1,4	2,0	3,0
end of input
0,5	1,1	2,0	3,3
0,1	1,3	2,0	3,2
0,5	1,2	2,1	3,0
0,5	1,4	2,2	3,3
0,3	1,1	2,2	3,2
0,2	1,0	2,2	3,2
0,0	1,3	2,1	3,2
0,2	1,0	2,1	3,0
end of input
0,4	1,1	2,0	3,0
0,5	1,2	2,0	3,1
0,2	1,1	2,2	3,0
0,4	1,5	2,2	3,3
0,1	1,0	2,1	3,2
0,4	1,2	2,2	3,1
0,4	1,0	2,2	3,1
0,3	1,2	2,0	3,3
end of input
0,4	1,2	2,2	3,2
0,1	1,2	2,2	3,3
0,5	1,2	2,0	3,1
0,0	1,0	2,2	3,3
0,3	1,1	2,0	3,1
0,3	1,5	2,0	3,1
0,0	1,4	2,2	3,3
0,2	1,5	2,2	3,3
end of input
0,0	1,2	2,2	3,1
0,2	1,5	2,0	3,0
0,1	1,1	2,0	3,3
0,2	1,3	2,1	3,0
0,3	1,5	2,0	3,2
0,5	1,5	2,1	3,0
0,3	1,1	2,1	3,2
0,2	1,2	2,1	3,0
end of input
0,2	1,2	2,0	3,2
0,2	1,1	2,2	3,3
0,2	1,1	2,1	3,0
0,1	1,5	2,0	3,1
0,4	1,3	2,2	3,0
0,2	1,4	2,0	3,0
0,2	1,1	2,1	3,1
0,0	1,1	2,1	3,1
end of input
0,5	1,3	2,2	3,1
0,2	1,1	2,2	3,3
0,1	1,3	2,1	3,2
0,5	1,3	2,0	3,3
0,5	1,5	2,1	3,0
0,2	1,0	2,0	3,2
0,4	1,2	2,0	3,0
0,0	1,0	2,1	3,3
end of input
0,1	1,2	2,1	3,3
0,4	1,5	2,1	3,2
0,3	1,2	2,1	3,0
0,4	1,0	2,1	3,3
0,4	1,1	2,1	3,2
0,0	1,3	2,1	3,3
0,0	1,5	2,1	3,2
0,5	1,2	2,0	3,0
end of input
0,4	1,1	2,0	3,0
0,3	1,1	2,2	3,2
0,4	1,1	2,2	3,3
0,4	1,1	2,1	3,3
0,1	1,1	2,0	3,3
0,2	1,2	2,1	3,0
0,4	1,3	2,2	3,1
0,1	1,3	2,0	3,0
end of input
0,1	1,0	2,0	3,2
0,4	1,0	2,2	3,0
0,1	1,2	2,0	3,3
0,3	1,4	2,1	3,0
0,0	1,5	2,2	3,3
0,1	1,1	2,0	3,3
0,0	1,5	2,0	3,2
0,1	1,1	2,2	3,0
end of input
0,0	1,1	2,2	3,3
0,3	1,0	2,1	3,0
0,5	1,2	2,2	3,1
0,0	1,4	2,2	3,1
0,0	1,2	2,2	3,3
0,2	1,3	2,2	3,3
0,3	1,2	2,1	3,3
0,5	1,3	2,1	3,2
end of input
0,2	1,5	2,0	3,0
0,3	1,5	2,1	3,2
0,3	1,1	2,1	3,3
0,4	1,3	2,0	3,0
0,5	1,5	2,0	3,3
0,1	1,4	2,0	3,0
0,1	1,3	2,0	3,0
0,4	1,4	2,1	3,3
end of input
0,1	1,1	2,2	3,3
0,1	1,1	2,1	3,2
0,4	1,2	2,0	3,3
0,0	1,1	2,0	3,3
0,0	1,2	2,0	3,1
0,1	1,2	2,2	3,2
0,3	1,0	2,0	3,2
0,5	1,4	2,1	3,2
end of input
0,4	1,0	2,0	3,3
0,5	1,1	2,0	3,3
0,2	1,5	2,0	3,3
0,4	1,1	2,0	3,2
0,2	1,2	2,1	3,2
0,2	1,0	2,2	3,3
0,4	1,2	2,0	3,1
0,4	1,3	2,1	3,2
end of input
0,4	1,1	2,1	3,0
0,5	1,1	2,2	3,2
0,0	1,1	2,2	3,0
0,5	1,0	2,2	3,2
0,2	1,3	2,1	3,0
0,1	1,0	2,2	3,0
0,1	1,5	2,0	3,0
0,2	1,2	2,1	3,3
end of input
0,1	1,4	2,0	3,3
0,4	1,4	2,2	3,2
0,3	1,5	2,0	3,1
0,5	1,4	2,2	3,2
0,1	1,3	2,1	3,2
0,5	1,4	2,0	3,3
0,5	1,1	2,2	3,3
0,5	1,0	2,0	3,2
end of input
0,0	1,4	2,2	3,0
0,5	1,5	2,0	3,2
0,1	1,2	2,0	3,1
0,5	1,1	2,0	3,3
0,2	1,2	2,0	3,0
0,0	1,1	2,2	3,3
0,5	1,3	2,2	3,3
0,2	1,3	2,2	3,2
end of input
0,3	1,5	2,2	3,2
0,4	1,4	2,2	3,2
0,4	1,1	2,1	3,3
0,0	1,0	2,0	3,1
0,5	1,2	2,1	3,3
0,1	1,0	2,2	3,0
0,3	1,5	2,2	3,0
0,1	1,1	2,1	3,0
end of input
0,1	1,1	2,2	3,2
[truncated: 235,595 more rows]
